# Supplementary material for: Chromosome-scale assemblies of three Ormosia species: repetitive sequences distribution and structural rearrangement
Source: Gigascience. 2025 May 16;14:giaf047. doi: 10.1093/gigascience/giaf047 (PMC12083454; doi:10.1093/gigascience/giaf047)
Supplement: giaf047_Supplemental_Files [file giaf047_supplemental_files.zip]

Archive with 9 entries (9 files):
- Figure_S1.tif
- Figure_S2.tiff
- Figure_S3.png
- Figure_S4.tif
- Figure_S5.tif
- Figure_S6.tif
- Figure_S7.tif
- Figure_S8.tif
- supplymentary_table_revised.xlsx
