# Supplementary material for: Chromosome-scale assemblies of three Ormosia species: repetitive sequences distribution and structural rearrangement
Source: Gigascience. 2025 May 16;14:giaf047. doi: 10.1093/gigascience/giaf047 (PMC12083454; doi:10.1093/gigascience/giaf047)
Supplement: giaf047_Supplemental_Files [file giaf047_supplemental_files.zip › supplymentary_table_revised.xlsx]

## Sheet: Table S1
Table S1 Protein sequences of the species used for gene prediction
Species	Source
Abrus precatorius	GCF_003935025.1
Aeschynomene evenia	http://aeschynomenebase.fr/download
Cicer arietinum	GCF_000331145.1
Glycine max	GCF_000004515.6
Lupinus albus	GCA_010261695.1
Senna tora	GCA_014851425.1
Ormosia semicastrata	https://figshare.com/articles/dataset/AM_genome_annotation/21225467/3
Ormosia emarginata	https://figshare.com/articles/dataset/AM_genome_annotation/21225467/3

## Sheet: Table S2
Table S2 Species used for comparative genomics
Species	Source or GenBank accession number
Acacia pycnantha	GCA_025563575.1
Aeschynomene evenia	http://aeschynomenebase.fr/download
Abrus precatorius	GCF_003935025
Arachis duranensis	https://peanutbase.org/data/v2/Arachis/duranensis/
Cajanus cajan	GCF_000340665
Cicer arietinum	GCF_000331145
Dalbergia odorifera	http://gigadb.org/dataset/view/id/100760
Glycine max	GCF_000004515
Lupinus albus	GCA_010261695
Macrotyloma uniflorum	http://horsegram.kazusa.or.jp/
Medicago truncatula	GCA_003473485.2
Pisum sativu	https://plants.ensembl.org/Pisum_sativum/Info/Index
Rosa chinensis	GCF_002994745
Senna tora	GCA_014851425
Sesbania bispinosa	GCA_026901365.1
Spatholobus suberectus	GCA_004329165
Vigna unguiculata	GCF_004118075

## Sheet: Table S3
Table S3 Species pairs and their estimated divergence times used for time calibration points to infer time-calibrated phylogeny of Ormosia purpureiflora
Species pair	Estimated divergent time (million years ago, MYA)
Rosa chinensis -Senna tora	87.9 - 103.5
Senna tora-Lupinus albus	0.0 - 66.9
Medicago ruthenica-Lupinus albus	48.6 - 79.1
Aeschynomene evenia- Abrus precatorius	48.6 - 79.1
Medicago truncatula -Cicer arietinum	24.9 - 51.0
Cajanus cajan-Medicago_truncatula	17.6 - 54.3
Glycine max-Cajanus cajan	17.6 - 54.3
Dalbergia odorifera-Arachis_duranensis	21.9 - 52.6
Abrus precatorius-Vigna unguiculata	30.2 - 62.2
Medicago truncatula-Vigna unguiculata	50.3 - 61.5
Senna tora-Acacia pycnantha	22.7 - 60.9
Sesbania bispinosa-Cicer arietinum	44.5 - 63.6

## Sheet: Table S4
Table S4 nQuire results for the ploidy level assessment in Ormosia species
	O. purpureiflora	O. emarginata	O. semicastrata
Diploid delta likelihood	1.60998e+06	2.53657e+06	1.41067e+06
Triploid delta likelihood	2.02993e+06	5.29045e+06	7.22795e+06
Tetraploid delta likelihood	2.27046e+06	5.37652e+06	6.52634e+06

## Sheet: Table S5
Table S5 Repeat contents in Ormosia assemblies
Ormosia purpureiflora
Repeat class	Repeat family	Number of elements	Total length (bp)	Percentage in the genome
LTR		1021367	984314224	0.6214
	Copia	202333	178239801	0.1125
	Gypsy	436303	530804645	0.3351
	unknown	382731	275269778	0.1738
TIR		324535	116658494	0.0736
	CACTA	81069	31942781	0.0202
	Mutator	138361	47245815	0.0298
	PIF_Harbinger	20596	6409116	0.004
	Tc1_Mariner	14507	3796141	0.0024
	hAT	70001	27263166	0.0172
nonTIR		121594	38446352	0.0243
	helitron	121594	38446352	0.0243
Total		1467495	1139417595	0.7193
Ormosia emarginata
LTR		800574	859440929	0.6051
	Copia	161580	150750272	0.1061
	Gypsy	373880	503478322	0.3545
	unknown	265114	205212335	0.1445
TIR		283853	98959106	0.0696
	CACTA	75553	29254773	0.0206
	Mutator	128078	39687071	0.0279
	PIF_Harbinger	13686	3952821	0.0028
	Tc1_Mariner	9508	2745067	0.0019
	hAT	57028	23319374	0.0164
nonTIR		106839	31114219	0.0219
	helitron	106839	31114219	0.0219
Total		1191266	989514254	0.6967
Ormosia semicastrata
LTR		909031	911222933	0.6032
	Copia	243254	238297575	0.1577
	Gypsy	325266	418871971	0.2773
	unknown	340511	254053387	0.1682
TIR		335097	127131629	0.0842
	CACTA	85627	34675663	0.023
	Mutator	149954	54300964	0.0359
	PIF_Harbinger	26504	8408335	0.0056
	Tc1_Mariner	20692	7047791	0.0047
	hAT	52320	22698876	0.015
nonTIR		116755	35998908	0.0238
	helitron	116755	35998908	0.0238
Total		1360883	1074353470	0.7112

## Sheet: Table S6
Table S6 Summary of gene functional annotations of the Ormosia and comparative species assemblies performed using different databases
Annotation database	Number of genes
	Ormosia purpureiflora	Ormosia emarginata	Ormosia semicastrata	Macrotyloma uniflorum	Vigna unguiculata	Glycine max	Cajanus cajan	Spatholobus suberectus	Abrus precatorius	Pisum sativum	Medicago truncatula	Cicer arietinum	Sesbania bispinosa	Lupinus albus	Dalbergia odorifera	Aeschynomene evenia	Arachis duranensis	Acacia pycnantha	Senna tora	Rosa chinensis
dbCAN	1671	1538	1596	1313	1415	2169	1388	1269	1340	1032	1592	1220	1510	1523	1205	1189	1143	1660	1147	1222
EggNOG	41143	38192	38955	26308	27279	45652	23809	28768	24468	30838	36442	24044	36998	36585	27643	24647	31263	43359	29423	19250
KEGG	20284	19163	19545	12373	13015	21993	13424	14310	11966	15682	18318	11655	17477	17085	13802	11790	15913	21028	13590	13872
GO	29006	27167	27824	19090	21223	35091	21557	21369	19273	22657	28145	18791	26177	29733	20693	18770	22503	31313	20862	22941
InterPro	35255	32777	33548	22869	25595	42326	26198	25376	22997	27175	33741	22484	31953	35613	24555	22945	27186	38256	25657	27655
MEROPS	1335	1269	1292	810	970	1552	946	1003	863	939	1342	934	1226	1510	1016	926	982	1494	1032	982
Pfam	28007	26150	27091	20227	23274	37339	22432	20993	20833	19716	27880	19284	25373	31128	20416	20916	21166	29984	21411	23443
SignalP	4143	3778	3952	3054	3339	5086	3157	2953	2844	2874	5200	2716	3350	3500	2769	2776	2591	4489	2252	3060
UniProt	9517	8988	9234	7067	7347	13144	7763	8135	7222	7336	9108	6639	8992	9580	7901	6657	7447	10040	8084	6947
Total	42348	39147	40100	26914	27731	46439	28666	29059	24691	31765	38841	24672	38266	42103	28005	26259	32227	44520	30400	30177
Percentage	0.7081	0.7643	0.7243	0.7454	0.9855	0.9903	0.9897	0.9342	0.9954	0.727	0.8738	0.9884	0.7815	0.8845	0.924	0.8519	0.8773	0.9348	0.6716	0.9758

## Sheet: Table S7
Table S7 OMArk gene quality assessment
Species	Completeness (%)	Single copy (%)	Duplicated (%)	Missing (%)	Consistent (%)	Inconsistent (%)	Contaminations (%)	Total Unknown (%)
Macrotyloma uniflorum	93.47	84.11	9.36	6.53	76.08	3.33	0	20.58
Vigna unguiculata	97.03	86.8	10.23	2.97	94.97	2.67	0	2.37
Glycine max	97.93	26.81	71.12	2.07	95.36	2.86	0	1.78
Cajanus cajan	96.54	85.24	11.3	3.46	94.27	2.48	0	3.26
Spatholobus suberectus	96.68	81.09	15.59	3.32	91.09	1.32	0	7.59
Abrus precatorius	95.46	87.52	7.94	4.54	95.78	3.09	0	1.13
Pisum sativum	94.08	78.99	15.09	5.92	66.37	3.17	0	30.45
Medicago truncatula	96.7	77.04	19.65	3.3	81.06	1.9	0	17.05
Cicer arietinum	93.36	84.3	9.06	6.64	93.58	3.54	0	2.88
Sesbania bispinosa	83.48	51.33	32.15	16.52	67.05	3.08	0	29.87
Ormosia emarginata	97.09	67.04	30.04	2.91	62.82	2.52	0	34.66
Ormosia purpureiflora	97.89	66.2	31.69	2.11	60.41	3.2	0	36.39
Ormosia semicastrata	98.11	67.84	30.27	1.89	62.83	2.8	0	34.37
Lupinus albus	94.41	56.65	37.77	5.59	69.39	3.51	8.8	18.3
Dalbergia odorifera	96.36	73.76	22.6	3.64	88.29	2.27	0	9.44
Aeschynomene evenia	93.53	80.44	13.09	6.47	74.17	5.94	0	19.89
Arachis duranensis	89.24	72.73	16.51	10.76	75.21	4.15	0	20.64
Acacia pycnantha	97.84	58.05	39.79	2.16	82.81	3.55	0	13.64
Senna tora	93.42	70.8	22.62	6.58	56.99	3.95	0	39.07
Rosa chinensis	98.45	78.6	19.85	1.55	95.15	1.09	0	3.76

## Sheet: Table S8
Table S8 Number of the genes matching to representative genes in Fabaceae
Species	Number	Percentage
Abrus_precatorius	10552	0.6877
Acacia_pycnantha	10564	0.6884
Aeschynomene_evenia	10759	0.7011
Arachis_duranensis	10084	0.6572
Cajanus_cajan	10823	0.7053
Cicer_arietinum	10751	0.7006
Dalbergia_odorifera	10483	0.6832
Glycine_max	11069	0.7213
Lupinus_albus	10932	0.7124
Macrotyloma_uniflorum	10753	0.7007
Medicago_truncatula	11613	0.7568
Ormosia_emarginata	11265	0.7341
Ormosia_purpureiflora	11381	0.7417
Ormosia_semicastrata	11342	0.7391
Pisum_sativum	11564	0.7536
Rosa_chinensis	9950	0.6484
Senna_tora	10451	0.6811
Sesbania_bispinosa	10473	0.6825
Spatholobus_suberectus	10663	0.6949
Vigna_unguiculata	10753	0.7007

## Sheet: Table S9
Table S9 Comparison of gene number in part of InterPro accesssion among three Ormosia species
InterPro entries	Ormosia semicastrata	Ormosia emarginata	Ormosia purpureiflora	descriptions
IPR001280	9	8	3	Photosystem I PsaA/PsaB
IPR036408	9	8	3	Photosystem I PsaA/PsaB superfamily
IPR000484	6	2	0	Photosynthetic reaction centre, L/M
IPR036854	6	2	0	Photosystem II protein D1/D2 superfamily
IPR000932	2	4	0	Photosystem antenna protein-like
IPR036001	2	4	0	Photosystem antenna protein-like superfamily
IPR005867	2	1	0	Photosystem II protein D1
IPR005868	2	0	0	Photosystem II D2 protein
IPR044900	1	3	0	Photosystem II CP43 reaction centre protein superfamily
IPR006216	1	1	0	Photosystem II cytochrome b559, conserved site
IPR006217	1	1	0	Photosystem II cytochrome b559, alpha subunit
IPR013081	1	1	0	Photosystem II cytochrome b559, N-terminal
IPR013082	1	1	0	Photosystem II cytochrome b559, alpha subunit, lumenal region
IPR037025	1	1	0	Photosystem II cytochrome b559, alpha subunit superfamily
IPR002644	0	3	0	Photosystem II PsbZ, reaction centre
IPR036512	0	3	0	Photosystem II PsbZ superfamily
IPR001056	0	1	0	Photosystem II reaction centre protein H
IPR036863	0	1	0	Photosystem II reaction centre protein H superfamily
IPR006243	0	1	0	Photosystem I PsaA
IPR017491	0	1	0	Photosystem I protein PsaC
IPR008543	5	3	0	Uncharacterised protein family Ycf2
IPR002397	5	2	0	Cytochrome P450, B-class
IPR044214	3	5	0	EDS1-like
IPR000289	3	3	0	Small ribosomal subunit protein eS28
IPR028626	3	3	0	Ribosomal protein eS28 conserved site
IPR001975	3	2	0	Large ribosomal subunit protein eL40 domain
IPR038587	3	2	0	Large ribosomal subunit protein eL40 superfamily
IPR014631	3	2	0	Cellular repressor of E1A-stimulated genes (CREG)
IPR005704	3	1	0	Small ribosomal subunit protein uS3, bacterial-type
IPR014010	3	0	0	REJ domain
IPR034573	2	2	0	Succinate dehydrogenase subunit 7, mitochondrial
IPR000231	2	2	0	Large ribosomal subunit protein eL30
IPR012541	2	2	0	DBP10, C-terminal
IPR042081	2	2	0	RNA 2'-phosphotransferase, C-terminal domain
IPR035067	2	2	0	V-type ATPase subunit C/d
IPR044911	2	2	0	V-type ATP synthase c/d subunit, domain 3 superfamily
IPR001457	2	2	0	NADH:ubiquinone/plastoquinone oxidoreductase, chain 6
IPR042106	2	2	0	NADH-ubiquinone/plastoquinone oxidoreductase chain 6, subunit NuoJ
IPR039127	2	2	0	Multifunctional methyltransferase subunit Trm112
IPR014640	2	2	0	Imidazole glycerol phosphate synthase HisHF
IPR008389	2	1	0	ATPase, V0 complex, subunit e1/e2
IPR046466	2	1	0	Borealin, C-terminal
IPR007919	2	1	0	Uncharacterised protein family UPF0220
IPR004027	2	1	0	SEC-C motif
IPR044792	2	1	0	Protein TAR1
IPR012331	2	1	0	Clathrin, heavy chain, linker
IPR016973	2	0	0	Integral membrane protein SYS1
IPR032818	2	0	0	DedA-like
IPR005717	2	0	0	Small ribosomal subunit protein uS7, bacterial/organellar-type
IPR023314	2	0	0	5-Dehydro-2-deoxygluconokinase-like superfamily
IPR011048	1	4	0	Cytochrome cd1-nitrite reductase-like, haem d1 domain superfamily
IPR048960	1	2	0	POLQ-like, helical domain
IPR012369	1	2	0	Galactokinase, glycosyltransferase
IPR008181	1	2	0	Deoxyuridine triphosphate nucleotidohydrolase
IPR029054	1	2	0	dUTPase-like
IPR036157	1	2	0	dUTPase-like superfamily
IPR019147	1	2	0	Suppressor of white apricot, N-terminal domain
IPR018788	1	2	0	Proteasome assembly chaperone 3
IPR019189	1	2	0	Large ribosomal subunit protein mL41
IPR020547	1	2	0	ATP synthase epsilon subunit, C-terminal domain
IPR000150	1	1	0	Cof family
IPR002036	1	1	0	Endoribonuclease YbeY
IPR023091	1	1	0	Metalloprotease catalytic domain superfamily, predicted
IPR011502	1	1	0	Nucleoporin Nup85-like
IPR046931	1	1	0	DNA polymerase theta-like, helix-turn-helix domain
IPR005733	1	1	0	DNA topoisomerase I, bacterial-type
IPR025589	1	1	0	Topoisomerase C-terminal repeat
IPR028612	1	1	0	DNA topoisomerase I, type IA
IPR034149	1	1	0	DNA topoisomerase 1, TOPRIM domain
IPR002782	1	1	0	Mut7-C RNAse domain
IPR033704	1	1	0	dUTPase, trimeric
IPR007065	1	1	0	HPP
IPR011197	1	1	0	Uncharacterised conserved protein UCP012318
IPR044691	1	1	0	Thioredoxin DCC1
IPR044963	1	1	0	Succinate dehydrogenase subunit 4, mitochondrial
IPR033867	1	1	0	Ribosome assembly factor Mrt4
IPR038379	1	1	0	SecE superfamily
IPR024875	1	1	0	Protein Lines
IPR029415	1	1	0	Protein Lines, C-terminal
IPR032794	1	1	0	Protein Lines, N-terminal
IPR007823	1	1	0	Ribosomal RNA processing protein 8
IPR042036	1	1	0	Ribosomal RNA-processing protein 8, N-terminal domain
IPR010750	1	1	0	SGF29 tudor-like domain
IPR037802	1	1	0	SAGA-associated factor 29
IPR047287	1	1	0	SAGA-associated factor 29, second Tudor domain
IPR047288	1	1	0	SAGA-associated factor 29, first Tudor domain
IPR007508	1	1	0	D-aminoacyl-tRNA deacylase DtdA
IPR007205	1	1	0	Protein HGH1 N-terminal
IPR007206	1	1	0	Protein HGH1 C-terminal
IPR039717	1	1	0	Protein Hgh1
IPR003830	1	1	0	(2R)-phospho-3-sulpholactate synthase, ComA
IPR036112	1	1	0	(2R)-phospho-3-sulpholactate synthase, ComA superfamily
IPR007245	1	1	0	GPI transamidase component PIG-T
IPR002310	1	1	0	Glycine-tRNA ligase, alpha subunit
IPR006194	1	1	0	Glycine-tRNA synthetase, heterodimeric
IPR015944	1	1	0	Glycine-tRNA ligase, beta subunit
IPR005765	1	1	0	Uracil phosphoribosyl transferase
IPR006035	1	1	0	Ureohydrolase
IPR020855	1	1	0	Ureohydrolase, manganese-binding site
IPR020939	1	1	0	Large ribosomal subunit protein bL34, conserved site
IPR004498	1	1	0	Ribosomal protein L11 methyltransferase
IPR037875	1	1	0	Ribosome biogenesis protein Bms1, N-terminal
IPR015419	1	1	0	CTAG/Pcc1 family
IPR019716	1	1	0	Large ribosomal subunit protein mL53
IPR017918	1	1	0	Nitrogen regulatory protein PII, conserved site
IPR034103	1	1	0	Sm-like protein Lsm8
IPR033378	1	1	0	Protein BRICK1
IPR036741	1	1	0	TAFII-230 TBP-binding domain superfamily
IPR047137	1	1	0	Polyketide cyclase/dehydrase-like ORF3
IPR019842	1	1	0	Uricase, conserved site
IPR018625	1	1	0	Protein Pet100
IPR040278	1	1	0	UPF0426 protein
IPR009943	1	1	0	Protein of unknown function DUF1475
IPR000807	1	1	0	Imidazoleglycerol-phosphate dehydratase
IPR020565	1	1	0	Imidazoleglycerol-phosphate dehydratase, conserved site
IPR038494	1	1	0	Imidazole glycerol phosphate dehydratase domain superfamily
IPR032171	1	1	0	C-terminal of Roc (COR) domain
IPR044984	1	1	0	SEED MATURATION PROTEIN 1
IPR016914	1	1	0	tRNA (cytidine/uridine-2'-O-)-methyltransferase TrmL
IPR033860	1	1	0	Brcc36 isopeptidase
IPR003387	1	1	0	Nodulin
IPR006415	1	1	0	P-type ATPase, subfamily IIIB
IPR017415	1	1	0	Putative RNA polymerase II transcriptional coactivator KELP
IPR006633	1	1	0	Carbohydrate-binding/sugar hydrolysis domain
IPR023566	1	1	0	Peptidyl-prolyl cis-trans isomerase Fpr3/Fpr4-like
IPR020459	1	1	0	AMP-binding
IPR003524	1	1	0	Phospho-N-acetylmuramoyl-pentapeptide transferase
IPR002049	1	1	0	Laminin-type EGF domain
IPR019342	1	1	0	NADH:ubiquinone oxidoreductase, iron-sulphur subunit 5
IPR020888	1	1	0	Ribulose bisphosphate carboxylase large subunit, type I
IPR040220	1	1	0	Protein down-regulated in DIF1 11
IPR020924	1	1	0	Small ribosomal subunit protein eS6, archaeal
IPR044781	1	0	0	Pentatricopeptide repeat-containing protein At5g10690-like
IPR034553	1	0	0	Mitochondrial import receptor subunit TOM5 homologue, viridiplantae
IPR004497	1	0	0	NAD(P)H-quinone oxidoreductase subunit I
IPR037759	1	0	0	Uncharacterized protein At4g29660-like
IPR030389	1	0	0	FeoB-type guanine nucleotide-binding (G) domain
IPR031615	1	0	0	MYND-like zinc finger
IPR013219	1	0	0	Small ribosomal subunit protein mS33
IPR028592	1	0	0	Queuine tRNA-ribosyltransferase accessory subunit QTRTD1
IPR008401	1	0	0	Apc13
IPR012643	1	0	0	Wound-inducible basic
IPR018881	1	0	0	Mitochondrial protein C2orf69
IPR000887	1	0	0	KDPG/KHG aldolase
IPR002906	1	0	0	Small ribosomal subunit protein eS31
IPR038582	1	0	0	Small ribosomal subunit protein eS31 eukaryotic-type superfamily
IPR048059	1	0	0	rRNA biogenesis protein RRP5, S1 domain, first repeat
IPR048279	1	0	0	Multidrug resistance protein MdtK-like
IPR000383	1	0	0	Xaa-Pro dipeptidyl-peptidase-like domain
IPR017824	1	0	0	Aminodeoxychorismate lyase, class IV
IPR004441	1	0	0	RNA methyltransferase TrmH
IPR018450	1	0	0	Romo1/Mgr2
IPR022485	1	0	0	2-succinyl-6-hydroxy-2,4-cyclohexadiene-1-carboxylate synthase
IPR029164	1	0	0	Phosphatidylinositol N-acetylglucosaminyltransferase subunit Y
IPR029479	1	0	0	Nitroreductase
IPR045820	1	0	0	CLEC16A/TT9, C-terminal
IPR036055	1	0	0	LDL receptor-like superfamily
IPR040976	1	0	0	Fungal-type protein kinase
IPR036653	1	0	0	CinA-like, C-terminal
IPR023065	1	0	0	Uncharacterised protein family ApaG
IPR012957	1	0	0	CHD, C-terminal 2
IPR026285	1	0	0	TenA_E protein
IPR008965	1	0	0	CBM2/CBM3, carbohydrate-binding domain superfamily
IPR007949	1	0	0	SDA1, middle domain
IPR032374	1	0	0	SGTA, homodimerisation domain
IPR005442	1	0	0	Glutathione S-transferase, omega-class
IPR049638	1	0	0	Bifunctional aspartokinase/homoserine dehydrogenase
IPR001254	1	0	0	Serine proteases, trypsin domain
IPR003683	1	0	0	Cytochrome b6/f complex, subunit 5
IPR009761	1	0	0	Cytoplasmic repetitive antigen-like
IPR026260	1	0	0	Threonine synthase, bacterial/archaeal
IPR037493	1	0	0	Exodeoxyribonuclease III-like
IPR003306	1	0	0	WIF domain
IPR031937	1	0	0	PNN-interacting serine/arginine-rich protein
IPR035914	1	0	0	Spermadhesin, CUB domain superfamily
IPR049011	1	0	0	Anamorsin, N-terminal domain, metazoan-type
IPR008160	1	0	0	Collagen triple helix repeat
IPR036368	1	0	0	Adenovirus DNA-binding, zinc binding domain superfamily
IPR030934	1	0	0	Intein C-terminal splicing region
IPR006064	1	0	0	Cytokinin glycosidase
IPR006591	0	2	0	RNA polymerase archaeal subunit P/eukaryotic subunit RPABC4
IPR039747	0	2	0	DNA-directed RNA polymerases I, II, and III subunit RPABC4
IPR000298	0	2	0	Cytochrome c oxidase subunit III-like
IPR013833	0	2	0	Cytochrome c oxidase, subunit III, 4-helical bundle
IPR024791	0	2	0	Cytochrome c oxidase subunit III
IPR033945	0	2	0	Cytochrome c oxidase subunit III domain
IPR035973	0	2	0	Cytochrome c oxidase subunit III-like superfamily
IPR011907	0	1	0	Ribonuclease III
IPR033851	0	1	0	Mitochondrial intermediate peptidase
IPR034105	0	1	0	Sm-like protein Lsm3
IPR040002	0	1	0	U6 snRNA-associated Sm-like protein Lsm3
IPR047323	0	1	0	DNA repair protein RAD51 homolog 4, C-terminal
IPR004538	0	1	0	Hemolysin A /rRNA methyltransferase TlyA
IPR033901	0	1	0	DNA-directed RNA polymerases I and III subunit AC40
IPR008896	0	1	0	Protein TIC214
IPR034841	0	1	0	DPE2, CBM20 domain 2
IPR017384	0	1	0	NADH dehydrogenase [ubiquinone] (complex I), alpha subcomplex subunit 1
IPR042253	0	1	0	2,3-bisphosphoglycerate-independent phosphoglycerate mutase superfamily
IPR024512	0	1	0	Small subunit of serine palmitoyltransferase-like
IPR028211	0	1	0	Pre-mRNA-splicing factor Ntr2
IPR003544	0	1	0	Cytochrome c-type biogenesis protein CcmB
IPR008386	0	1	0	ATP synthase, F0 complex, subunit E, mitochondrial
IPR010243	0	1	0	DNA-directed RNA polymerase beta subunit, bacterial-type
IPR037432	0	1	0	Exonuclease Mut-7, DEDDy 3'-5' exonuclease domain
IPR010743	0	1	0	Methionine biosynthesis MetW
IPR010519	0	1	0	Female-specific protein transformer
IPR002128	0	1	0	NADH:ubiquinone/plastoquinone oxidoreductase, chloroplast chain 5, C-terminal
IPR017562	0	1	0	Cytochrome c-type biogenesis protein CcsA
IPR004156	0	1	0	Organic anion transporter polypeptide
IPR016589	0	1	0	tRNA-splicing endonuclease, SEN2 subunit
IPR049342	0	1	0	TRAF1-6/MEP1A/B-like, MATH domain
IPR001301	0	1	0	Geminivirus AL1 replication-associated protein, CLV type
IPR001150	0	1	0	Glycine radical domain
IPR001058	0	1	0	Synuclein
IPR010435	0	1	0	Fn3-like domain
IPR025157	0	1	0	Hemagglutinin repeat
IPR001627	0	1	0	Sema domain

## Sheet: Table S10
Table S10 Summary of gene families
	Abrus precatorius	Acacia pycnantha	Aeschynomene evenia	Arachis duranensis	Cajanus cajan	Cicer arietinum	Dalbergia odorifera	Glycine max	Lupinus albus	Macrotyloma uniflorum	Medicago truncatula	Ormosia emarginata	Ormosia purpureiflora	Ormosia semicastrata	Pisum sativum	Rosa chinensis	Senna tora	Sesbania bispinosa	Spatholobus suberectus	Vigna unguiculata
Number of genes	24805	47624	30825	36734	28965	24962	30310	46894	47603	36105	44450	50517	55061	51220	43691	30924	45268	48965	31106	28139
Number of genes in orthogroups	24684	44203	29078	34235	28576	24687	27622	45668	43992	31468	38872	46900	50275	45684	38740	29465	37343	42815	28679	27801
Number of unassigned genes	121	3421	1747	2499	389	275	2688	1226	3611	4637	5578	3617	4786	5536	4951	1459	7925	6150	2427	338
Percentage of genes in orthogroups	99.5	92.8	94.3	93.2	98.7	98.9	91.1	97.4	92.4	87.2	87.5	92.8	91.3	89.2	88.7	95.3	82.5	87.4	92.2	98.8
Percentage of unassigned genes	0.5	7.2	5.7	6.8	1.3	1.1	8.9	2.6	7.6	12.8	12.5	7.2	8.7	10.8	11.3	4.7	17.5	12.6	7.8	1.2
Number of orthogroups containing species	15471	18854	16100	16322	16215	15592	17099	16443	16918	16302	18621	26560	27347	24058	17965	15797	17077	17272	17299	15641
Percentage of orthogroups containing species	32.5	39.6	33.8	34.3	34.1	32.8	35.9	34.5	35.5	34.2	39.1	55.8	57.4	50.5	37.7	33.2	35.9	36.3	36.3	32.9
Number of species-specific orthogroups	28	1566	530	989	112	110	337	169	1170	442	903	336	454	761	1357	801	1422	1540	290	118
Number of genes in species-specific orthogroups	149	6702	4160	6270	610	744	886	989	7343	4448	3420	867	1158	2095	8885	5218	10017	7088	777	623
Percentage of genes in species-specific orthogroups	0.6	14.1	13.5	17.1	2.1	3	2.9	2.1	15.4	12.3	7.7	1.7	2.1	4.1	20.3	16.9	22.1	14.5	2.5	2.2

[truncated: 18 more sheets: Table S11, Table S12, Table S13, Table S14, Table S15, Table S16, Table S17, Table S18, Table S19, Table S20, Table S21, Table S22, Table S23, Table S24, Table S25, Table S26, Table S27, Table S28]
